# Supplementary material for: Investigating volatile compounds in the Bacteroides secretome
Source: Front Microbiol. 2023 May 3;14:1164877. doi: 10.3389/fmicb.2023.1164877 (PMC10189065; doi:10.3389/fmicb.2023.1164877)
Supplement: Supplementary file 2 [file Table_2.XLSX]

## Sheet: info
S1	NTA data
S2	Compounds identified in culture media
S3	Compounds identified in media w/o bacteria
S4	Compounds identified in media w/o vesicles
S5	Compounds identified in vesicles
*Tables S2-S5 contain reltaive abundances of the identified metabolites

## Sheet: S1
Number	Sample	Camera and processing setups*	Size, nm		Span, (d90-d10)/d50		Concentration, ×10^13 particles/ml
			Mean	CI95	Mean	CI95	Mean	CI95
1N1	Bacteroides vulgatus EBA3-9	3	143	5	0,97	0,06	3,32	0,24
2N1	Bacteroides dorei EBA7-24	2	101	4	1,14	0,06	3,57	0,35
3N1	Bacteroides uniformis EBA5-20	1	102	6	2,25	0,17	4,13	0,20
4N1	Bacteroides thetaiotaomicron 6237	2	168	10	1,24	0,05	2,68	0,28
5N2	Bacteroides caccae EBA6-24	1	74	5	1,52	0,18	0,15	0,01
6N1	Bacteroides eggerthii 91	2	101	6	1,30	0,13	6,07	0,75
7N1	Bacteroides stercoris 5888	3	95	4	1,11	0,08	0,79	0,07
8N1	Bacteroides intestinalis 181	2	104	5	1,07	0,10	1,09	0,11
9N1	Bacteroides clarus 606	2	79	2	1,14	0,10	0,44	0,02
10N1	Bacteroides plebeius 2436	3	117	10	1,86	0,31	1,40	0,15
11N1	Bacteroides coprocola EBA6-21	2	145	4	1,02	0,07	6,91	0,63
12N1	Bacteroides salyersiae 2697	2	121	4	1,27	0,11	5,23	0,45
13N1	Bacteroides fragilis (BOB25)	2	117	4	0,92	0,06	5,58	0,60
14N1	Bacteroides fragilis (JIM10)	2	96	3	1,01	0,07	0,30	0,04
15N1	Bacteroides cellulosilyticus 807	2	125	8	1,53	0,08	1,56	0,15
16N1	Bacteroides xylanisolvens EBA5-17	2	165	11	1,50	0,15	4,50	0,33
17N1	Bacteroides finegoldii EBA6-28	1	84	5	1,82	0,20	1,28	0,08
18N1	Bacteroides xylanisolvens Pik	2	203	10	1,33	0,09	0,40	0,03
Blank 1	Culture media	1	85	3	1,40	0,07	0,0054	0,0003
Blank 1	Culture media	2	95	6	1,44	0,14	0,0050	0,0005
Blank 1	Culture media	3	99	8	1,38	0,17	0,0035	0,0003
* See Materials and methods (Nanoparticle tracking analysis section) for detailed description of the setups

## Sheet: S2
Compounds	culture media blank rep3	culture media blank rep2	culture media blank rep1
Indole	0	0	0
Pentadecane	0	0	0
2,5-Furandione, 3-(1,1-dimethylethyl)-	0	0	0
Heptanoic acid	0.0127103	0.0147441	0.0159874
2-Propanol, 1-(2-butoxyethoxy)-	0	0	0
Cyclotetradecane	0	0	0
Phthalic acid, butyl 4-octyl ester	0	0	0
2-Ethyl-1-dodecanol	0	0	0
Furfural	0	0	0
p-Octylacetophenone	0.00772899	0	0
Phenol, 2,6-bis(1,1-dimethylpropyl)-4-methyl-	0.0167875	0	0
2,4-Di-tert-butylphenol	0.0176739	0.0175535	0.0239019
Pentadecanoic acid	0	0	0
1-Hexadecanol	0	0	0
1-Dodecanol	0	0	0
Hydrocinnamic acid	0	0	0
Benzyl alcohol	0	0	0
1-Undecanol	0	0	0
Phenol	0	0	0
Phenol, 4-methyl-	0	0	0
Tetradecanoic acid	0	0	0
Ditetradecyl ether	0	0	0
Phenylethyl Alcohol	0	0	0
Benzeneacetaldehyde	0	0	0.00432134
n-Hexadecanoic acid	0	0	0
Phenol, 3-methyl-	0	0	0
1-Tetradecanol	0	0	0
Octanoic acid	0.0248179	0.0239451	0.0207361
Benzyl Alcohol	0	0	0
Formic acid	0	0.00529809	0
1-Decanol	0	0	0
Hexadecanoic acid	0	0	0
Eicosanoic acid	0	0	0
Benzoic acid	0.0120189	0.0131415	0.00783539
Hexanoic acid, 2-ethyl-	0	0	0
Pentadecanal-	0	0	0
Phenol, 2,6-bis(1,1-dimethylethyl)-	0	0	0
n-Pentadecanol	0	0	0
Benzeneacetic acid	0.00950169	0.0108224	0.00462209
Propanoic acid, 2-methyl-	0.182589	0.163091	0.183617
Propanoic acid	0.0606265	0.0650477	0.0633163
Acetic acid	0.205634	0.288472	0.259597
Phenol, 2,6-bis(1,1-dimethylethyl)-4-ethyl-	0	0	0
Pentanoic acid	0.00834944	0.00757947	0.00747132
Nonanoic acid	0.0207406	0.0265847	0.022319
n-Decanoic acid	0	0	0
Benzenepropanoic acid	0.006559	0.00260191	0.000932332
p-Cresol	0	0	0
n-Tridecan-1-ol	0	0	0
Ethanol, 2-butoxyethoxy-	0	0	0
Benzaldehyde	0.0657673	0.0324296	0.0492284
Dodecanoic acid	0	0	0
Heptadecane	0	0	0
Hexadecanal	0	0	0
Dodecanal	0	0	0
3,5-di-tert-Butyl-4-hydroxybenzaldehyde	0.00689582	0.00759833	0.0108271
Tetradecanal	0	0	0
Hexanoic acid	0.0505221	0.0477016	0.048437
Pentanoic acid, 4-methyl-	0.0499903	0.0452506	0.0425802
1-Hexadecanol, 2-methyl-	0	0	0
Butanoic acid	0.241088	0.228138	0.23427

## Sheet: S3
Compounds	media w/o bac Bacteroides xylanisolvens rep3	media w/o bac Bacteroides xylanisolvens rep2	media w/o bac Bacteroides xylanisolvens rep1	media w/o bac Bacteroides vulgatus rep3	media w/o bac Bacteroides vulgatus rep2	media w/o bac Bacteroides vulgatus rep1	media w/o bac Bacteroides uniformis rep3	media w/o bac Bacteroides uniformis rep2	media w/o bac Bacteroides uniformis rep1	media w/o bac Bacteroides thetaiotaomicron rep3	media w/o bac Bacteroides thetaiotaomicron rep2	media w/o bac Bacteroides thetaiotaomicron rep1	media w/o bac Bacteroides stercoris rep3	media w/o bac Bacteroides stercoris rep2	media w/o bac Bacteroides stercoris rep1	media w/o bac Bacteroides salyersiae rep3	media w/o bac Bacteroides salyersiae rep2	media w/o bac Bacteroides salyersiae rep1	media w/o bac Bacteroides plebeius rep3	media w/o bac Bacteroides plebeius rep2	media w/o bac Bacteroides plebeius rep1	media w/o bac Bacteroides хylanisolvens Pik rep3	media w/o bac Bacteroides хylanisolvens Pik rep2	media w/o bac Bacteroides хylanisolvens Pik rep1	media w/o bac Bacteroides intestinalis rep3	media w/o bac Bacteroides intestinalis rep2	media w/o bac Bacteroides intestinalis rep1	media w/o bac Bacteroides fragilis tox rep3	media w/o bac Bacteroides fragilis tox rep2	media w/o bac Bacteroides fragilis tox rep1	media w/o bac Bacteroides fragilis nontox rep3	media w/o bac Bacteroides fragilis nontox rep2	media w/o bac Bacteroides fragilis nontox rep1	media w/o bac Bacteroides finegoldii rep3	media w/o bac Bacteroides finegoldii rep2	media w/o bac Bacteroides finegoldii rep1	media w/o bac Bacteroides eggerthii rep3	media w/o bac Bacteroides eggerthii rep2	media w/o bac Bacteroides eggerthii rep1	media w/o bac Bacteroides dorei rep3	media w/o bac Bacteroides dorei rep2	media w/o bac Bacteroides dorei rep1	media w/o bac Bacteroides coprocola rep3	media w/o bac Bacteroides coprocola rep2	media w/o bac Bacteroides coprocola rep1	media w/o bac Bacteroides clarus rep3	media w/o bac Bacteroides clarus rep2	media w/o bac Bacteroides clarus rep1	media w/o bac Bacteroides cellulosilyticus rep3
Indole	0.0327482	0.0353555	0.0366717	0	0	0.000207819	0.00224293	0.00213644	0.00213096	0.00367888	0.00375967	0.00359939	0.00966957	0.0144159	0.0151045	0.0156312	0.019314	0.0174051	0.000388382	0.000932059	0.00140319	0.0105177	0.0105667	0.0109529	0.0454237	0.050232	0.0491967	0	0	0	0	0	0	0	0	0	0.0441299	0.0440336	0.0506177	0	0	0	0.000740388	0.000386671	0.000520665	0.0241216	0.0226217	0.0232582	0.0772757
Pentadecane	0	0	0	0	0	0	0	0	0	0	0	0	0	0	0	0	0	0	0	0	0	0	0	0	0	0	0	0	0	0	0	0	0	0	0	0	0	0	0	0	0	0	0	0	0	0	0	0	0
2,5-Furandione, 3-(1,1-dimethylethyl)-	0	0	0	0	0	0	0	0	0	0	0	0	0	0	0	0	0	0	0	0	0	0	0	0	0	0	0	0	0	0	0	0	0	0	0	0	0	0	0	0	0	0	0	0	0	0	0	0	0
Heptanoic acid	0.00575407	0.00417383	0.00423184	0.00577707	0.0037787	0.0037204	0.00162103	0.0014944	0.00314845	0.00621087	0.00361568	0.00341681	0.00462707	0.00698769	0.00490297	0.00501192	0.0029379	0.00340535	0.0119869	0.0125071	0.0183611	0.00395499	0.00437622	0.0044897	0.00366503	0.00352774	0.00755273	0.00511309	0.00716865	0	0	0	0	0.00706364	0.00760669	0.0100694	0.00421556	0.00249394	0.00380244	0.00435704	0.00435249	0.00403494	0.00360516	0.00154668	0.00137078	0.00455077	0.00476869	0.00798934	0.00205213
2-Propanol, 1-(2-butoxyethoxy)-	0	0	0	0	0	0	0	0	0	0	0	0	0	0	0	0	0	0	0	0	0	0	0	0	0	0	0	0	0	0	0	0	0	0	0	0	0	0	0	0	0	0	0	0	0	0	0	0	0
Cyclotetradecane	0	0	0	0	0	0	0	0	0	0	0	0	0	0	0	0	0	0	0	0	0	0	0	0	0	0	0	0	0	0	0	0	0	0	0	0	0	0	0	0	0	0	0	0	0	0	0	0	0
Phthalic acid, butyl 4-octyl ester	0	0	0	0	0	0	0	0	0	0	0	0	0	0	0	0	0	0	0	0	0	0	0	0	0	0	0	0	0	0	0	0	0	0	0	0	0	0	0	0	0	0	0	0	0.00522969	0	0	0	0
2-Ethyl-1-dodecanol	0	0	0	0	0	0	0	0	0	0	0	0	0	0	0	0	0	0	0	0	0	0	0	0	0	0	0	0	0	0	0	0	0	0	0	0	0	0	0	0	0	0	0	0	0	0	0	0	0
Furfural	0.00182551	0.00168956	0.00154808	0	0	0	0	0	0	0.0019409	0	0	0	0	0	0	0	0	0.00518702	0.00262888	0	0	0	0	0	0	0	0	0	0	0	0	0	0	0	0	0	0	0	0	0	0	0	0	0	0	0	0	0
p-Octylacetophenone	0	0	0	0	0	0	0	0	0	0	0	0	0	0	0	0	0	0	0	0	0	0	0	0	0	0	0	0	0	0	0	0	0	0	0	0	0	0	0	0	0	0	0	0	0	0	0	0	0
Phenol, 2,6-bis(1,1-dimethylpropyl)-4-methyl-	0	0	0	0	0	0	0	0	0	0	0	0.00816384	0	0	0	0	0	0	0	0.00860362	0	0	0	0	0	0	0	0	0	0	0.00595079	0.00745988	0	0.00525492	0.00437127	0	0	0	0.00709137	0	0	0	0	0	0	0.00825605	0	0	0
2,4-Di-tert-butylphenol	0.00527919	0.00595099	0.00617329	0.0065917	0.00637799	0.00762973	0.00591319	0.00511418	0.0063065	0.00926338	0.00767932	0.00725095	0.00766403	0.00597657	0.00592193	0.00694721	0.00839206	0.00778186	0.0189675	0.0164106	0.0198127	0.00605852	0	0.00613757	0.00918379	0.0101998	0.00879997	0.015892	0.015567	0.0160983	0.0117437	0.0141196	0.0142088	0	0.00551858	0.00564286	0.00595753	0.00657257	0.00704247	0.00612251	0.00591607	0	0.0199211	0.0189944	0.0214256	0.00844255	0.00730674	0.00785342	0.00992399
Pentadecanoic acid	0	0	0	0	0	0	0	0	0	0	0	0	0	0	0	0	0	0	0	0	0	0	0	0	0	0	0	0	0	0	0	0	0	0	0	0	0	0	0	0	0	0	0	0	0	0	0	0	0
1-Hexadecanol	0	0	0	0	0	0	0	0	0	0	0	0	0	0	0	0	0	0	0	0	0	0	0	0	0	0	0	0	0	0	0	0	0	0	0	0	0	0	0	0	0	0	0	0	0	0	0	0	0
1-Dodecanol	0	0	0	0	0	0	0	0	0	0	0	0	0	0	0	0	0	0	0	0	0	0	0	0	0	0	0	0	0	0	0	0	0	0	0	0	0	0	0	0	0	0	0	0	0	0	0	0	0
Hydrocinnamic acid	0.00532853	0	0.00551345	0.00604182	0.00640089	0.00587852	0.00630061	0.00570088	0.00574976	0.00712839	0.00822328	0.00766827	0.00694777	0.00674742	0.00709672	0.0105697	0.0126493	0.010771	0	0	0	0.00601506	0.00658926	0.00594022	0.0147167	0.015779	0.0129574	0.00735486	0.00983727	0.00906354	0.0076482	0	0.00765181	0.00752385	0.00662	0.00805554	0.00756014	0.0071441	0.0080695	0.00585603	0.00585225	0.00604337	0	0.00710932	0.00651984	0.00902694	0.00694416	0.00812527	0.0150223
Benzyl alcohol	0.00659899	0.00663307	0.00608446	0.00585853	0.00534743	0.0056678	0	0	0.00424273	0	0	0	0	0	0	0.0143906	0.0175458	0.0145043	0.00780634	0	0	0	0	0	0.0157073	0.0159899	0.0131884	0.0133585	0.0121004	0.0115775	0.0071449	0.00670683	0	0.00592918	0.00488756	0.00615132	0	0	0	0.00692863	0.00708397	0.00606146	0.0162918	0.0142458	0.0158964	0	0	0	0.0181165
1-Undecanol	0	0	0	0	0	0	0	0	0	0	0	0	0	0	0	0	0	0	0	0	0	0	0	0	0	0	0	0	0	0	0	0	0	0	0	0	0	0	0	0	0	0	0	0	0	0	0	0	0
Phenol	0.000752408	0.00070711	0.000716939	0.000882514	0.000117941	0.000864702	0.000162103	0.000646468	0.000114227	0.000416411	0.000207982	0.000193011	0.000909656	0.000797878	0.000812766	0.000308903	0.000501891	0	0	0.000818937	0	0.000205138	0.000731697	0.000153933	0.000325466	0.000402623	0	0	0	0	0	0	0	0.000790914	0.000757227	0.000810538	0.000162584	0.000137686	0.000882754	0.000792795	0.000772216	0.000674903	0	0	0	0.000271057	0.000312921	0.000256746	0.000306217
Phenol, 4-methyl-	0.000278144	0.000352304	0.00034007	0.00021384	0	0	0.000144771	0.00013505	0.000142064	0.000291135	0.000283175	0.000316903	0.000273613	0.000170187	0.000193002	0.00503673	0.00618863	0.00562513	0.00292899	0.00304313	0.00348886	0.000167761	0.000180432	0.000225965	0.00761306	0.00820584	0.00773751	0	0	0	0	0	0	0.000194785	0.000193896	0	0	0	0.000174839	0.000360422	0.000361857	0.000275028	0.0101622	0.00535912	0.00967608	0.000147962	0.000230947	0.000155558	0.00771153
Tetradecanoic acid	0.00112861	0.00205876	0.00115472	0.00111332	0	0.00127162	0.00267113	0.00198147	0.00154543	0.00239966	0.000284775	0.00242568	0.00192675	0.0011813	0.000357234	0.00253077	0.000571258	0.00113512	0.00393543	0.00446113	0.00585722	0.00199053	0.00194388	0.00156893	0.000523575	0.00337436	0	0	0	0	0	0	0	0.00158397	0.000197338	0.000393804	0.0028336	0.00329928	0.00171171	0.00135242	0.00128915	0.000977071	0	0	0	0.00185264	0.00092221	0.000190294	0.00426459
Ditetradecyl ether	0	0	0	0	0	0	0	0	0	0	0	0	0	0	0	0	0	0	0	0	0	0	0	0	0	0	0	0	0	0	0	0	0	0	0	0	0	0	0	0	0	0	0	0	0	0	0	0	0
Phenylethyl Alcohol	0.0136297	0.0140171	0.0139581	0.00331282	0.00320617	0.00317542	0.0119283	0.0119552	0.0103669	0.0039612	0.00367968	0.00354723	0.00384634	0.00314346	0.00335656	0.0306422	0.0244825	0.017279	0.0219352	0.0216684	0.0245239	0.0104307	0.009211	0.00923596	0.0104573	0.0101423	0.00863829	0	0	0	0	0	0	0.00105205	0.00395823	0.00455616	0	0	0	0.000432373	0.002406	0.00211699	0.00416166	0.00230646	0	0.00373014	0.00388589	0.0033075	0.0157277
Benzeneacetaldehyde	0	0	0	0	0	0	0	0	0	0	0	0	0	0	0	0	0	0	0	0	0	0	0	0	0	0	0	0	0	0	0	0	0	0	0	0	0	0	0	0	0	0	0	0	0	0	0	0	0
n-Hexadecanoic acid	0.00379288	0.0130158	0.00595123	0.0112011	0.000716808	0.00634357	0.0158025	0.00758272	0.00785193	0.00753421	0.00167985	0.00949405	0.0109588	0.00180198	0.00474713	0.00187327	0.00957538	0.00604134	0.0238706	0.0331399	0.0191506	0.0110392	0.00658926	0.00744995	0.0133299	0.0114652	0.00972385	0.0135888	0.0154361	0.0184138	0.0113489	0.0128253	0.0126948	0.00495525	0.00149151	0.00212355	0.0178842	0.037539	0.00518404	0.00226513	0.0075307	0.00430635	0.000425844	0	0.00134774	0.00760949	0.00152913	0.010874	0.0098278
Phenol, 3-methyl-	0	0	0	0	0	0	0	0	0	0	0	0	0	0	0	0	0	0	0	0	0	0	0	0	0	0	0	0	0	0	0	0	0	0	0	0	0	0	0	0	0	0	0	0.00972782	0	0	0	0	0
1-Tetradecanol	0	0	0	0	0	0	0	0	0	0	0	0	0	0	0	0	0	0	0	0	0	0	0	0	0	0	0	0	0	0	0	0	0	0	0	0	0	0	0	0	0	0	0	0	0	0	0	0	0
Octanoic acid	0.00801746	0.00826005	0.00631921	0.00647629	0.00638944	0.00629271	0.00331343	0.002701	0.00523142	0.0115572	0.00779131	0.00838554	0.00902493	0.0126139	0.0051667	0.00966407	0.00421643	0.00562513	0.0487735	0.0520997	0.0718146	0.00599767	0.00687835	0.00736114	0.00755646	0.00880018	0.00318739	0.00806117	0.00852912	0.00914073	0.00549684	0.00788347	0.00791969	0.00957873	0.00806562	0.0115649	0.00790854	0.00936527	0.00667567	0.0071285	0.00582672	0.00612479	0.00775875	0.0049928	0.00919228	0.00712457	0.00930092	0.0125957	0.00593195
Benzyl Alcohol	0.0061056	0.00603234	0.00608446	0.00526114	0.00469475	0.00501382	0.00386396	0.00344266	0.00337883	0.00383768	0.0034237	0.00324728	0.000787891	0	0.000509477	0.0131501	0.0163217	0.0125241	0.00682571	0.00705815	0.00781811	0.00345953	0.00329961	0.003276	0.0141507	0.0142452	0.0115716	0	0	0	0	0	0	0.00524422	0.00488756	0.00538365	0	0	0	0.00640232	0.00638195	0.00548246	0.0120172	0.010474	0.0113464	0.000139259	0.000694416	0	0.0160323
Formic acid	0	0	0	0	0	0	0	0	0	0	0	0	0	0	0	0	0	0	0	0	0	0	0	0	0	0	0	0	0	0	0	0	0	0	0	0	0	0	0	0	0	0	0.0103235	0.0105283	0.00984887	0	0	0	0
1-Decanol	0	0	0	0	0	0	0	0	0	0	0	0	0	0	0	0	0	0	0	0	0	0	0	0	0	0	0	0	0	0	0	0	0	0	0	0	0	0	0	0	0	0	0	0	0	0	0	0	0
Hexadecanoic acid	0	0	0	0	0	0	0	0	0	0	0	0	0	0	0	0	0	0	0	0	0	0	0	0	0	0	0	0	0	0	0	0	0	0	0	0	0	0	0	0	0	0	0	0	0.00539096	0	0	0	0
Eicosanoic acid	0	0	0	0	0	0	0	0	0	0	0	0	0	0	0	0	0	0	0	0	0	0	0	0	0	0	0	0	0	0	0	0	0	0	0	0	0	0	0	0	0	0	0	0	0	0	0	0	0
Benzoic acid	0.00587742	0.00601983	0.00571648	0.00626585	0	0.00649617	0.00649431	0.00561232	0	0.00810766	0.00865524	0.00805951	0.00709102	0.00649715	0.00617367	0.00204695	0.00239384	0.00235852	0.00514831	0	0	0.0059716	0	0.00610797	0.00278768	0	0	0.00744699	0	0	0.00602974	0	0	0.00683889	0.00687241	0.00695887	0.00677045	0.00667649	0.00748262	0.00610919	0.00625431	0.00630573	0.00170983	0.00142458	0.00161268	0.0088653	0.00731462	0.00703787	0.00368743
Hexanoic acid, 2-ethyl-	0	0	0	0	0	0	0	0	0	0	0	0	0	0	0	0	0	0	0	0	0	0	0	0	0	0	0	0	0	0	0	0	0	0	0	0	0	0	0	0	0	0	0	0	0	0	0	0	0
Pentadecanal-	0	0	0	0	0	0	0	0	0	0	0	0	0	0	0	0	0	0	0	0	0	0	0	0	0	0	0	0	0	0	0	0	0	0	0	0	0	0	0	0	0	0	0	0	0	0	0	0	0
Phenol, 2,6-bis(1,1-dimethylethyl)-	0	0	0	0	0	0	0	0	0	0	0	0	0	0	0	0	0	0	0	0	0	0	0	0	0	0	0	0	0	0	0	0	0	0	0	0	0	0	0	0	0	0	0	0	0	0	0	0	0
n-Pentadecanol	0	0	0	0	0	0	0	0	0	0	0	0	0	0	0	0	0	0	0	0	0	0	0	0	0	0	0	0	0	0	0	0	0	0	0	0	0	0	0	0	0	0	0	0	0	0	0	0	0
Benzeneacetic acid	0.0215855	0.0230906	0.0222695	0.0052272	0.00608027	0.00590759	0.018963	0.0173794	0.0170861	0.00774595	0.00943917	0.00906369	0.0126063	0.0126139	0.0123473	0.0250596	0.0263867	0.0230807	0.00134192	0.00167293	0.00333607	0.0172976	0.0192394	0.0183535	0.0117875	0.0120403	0.0107863	0.00767731	0.0110669	0.0101882	0.0150003	0.011884	0.011437	0.00985699	0.00940797	0.0104682	0.0142841	0.0142882	0.0150386	0.00558954	0.00550762	0.0059529	5.50855e-05	0.000902232	0.000873151	0.0150449	0.0114291	0.012641	0.00949112
Propanoic acid, 2-methyl-	0.213388	0.219017	0.221426	0.194832	0.19237	0.19474	0.224293	0.212537	0.213096	0.17821	0.188783	0.17997	0.212731	0.20923	0.215779	0.248115	0.137374	0.273689	0.00371608	0.00642085	0.0108486	0.222522	0.209341	0.230899	0.144337	0.153955	0.154057	0.201913	0.214536	0.210601	0.215137	0.215325	0.216627	0.161608	0.156035	0.166494	0.176519	0.187046	0.201737	0.218518	0.213795	0.212603	0.0871045	0.080726	0.0838594	0.201428	0.199418	0.202377	0.138038
Propanoic acid	0.249775	0.251556	0.250611	0.257966	0.290845	0.266677	0.186571	0.265672	0.260131	0.129687	0.131028	0.12637	0.228488	0.243268	0.249344	0.171199	0.213542	0.180357	0.0352253	0.0431774	0.0420192	0.269461	0.276131	0.276289	0.105423	0.112926	0.122876	0.165062	0.160902	0.163188	0.242769	0.252977	0.251566	0.202277	0.212253	0.209364	0.224133	0.213024	0.250643	0.293134	0.284635	0.336547	0.069119	0.0715002	0.0657743	0.18402	0.180501	0.184253	0.137717
Acetic acid	0.182551	0.182097	0.179552	0.203657	0.19466	0.204913	0.249781	0.218072	0.230374	0.268197	0.244778	0.272563	0.198405	0.186205	0.184611	0.230747	0.259787	0.201799	0.472251	0.450893	0.325967	0.178192	0.182426	0.148999	0.226411	0.172169	0.212955	0.221874	0.194914	0.213908	0.189478	0.188262	0.184016	0.254719	0.240936	0.243261	0.192778	0.175355	0.122265	0.184541	0.187629	0.159226	0.421812	0.450438	0.423905	0.152936	0.208877	0.169151	0.1491
Phenol, 2,6-bis(1,1-dimethylethyl)-4-ethyl-	0	0	0	0	0	0	0	0	0	0	0	0	0	0	0	0	0	0	0	0	0	0	0	0	0	0	0	0	0	0	0	0	0	0	0	0	0	0	0	0	0	0	0	0	0	0	0	0	0
Pentanoic acid	0.00453912	0.00441162	0.00463155	0.00807839	0.0056566	0.00637264	0.00456743	0.00400722	0.00421393	0.00943982	0.00721537	0.00688579	0.00593783	0.00543598	0.00499887	0.00312624	0.00360437	0.00324139	0.00202578	0.00128098	0.00112815	0.00470252	0.00482481	0.00486467	0.0114903	0.0145328	0.0113637	0.0099805	0.00695934	0.00868865	0.00915811	0.00887184	0.00744217	0.00713856	0.00718219	0.00506462	0.00504009	0.00493592	0.00773938	0.0055962	0.00589054	0.00531961	0.0116946	0.0103112	0.0109201	0.00763436	0.00819742	0.00750606	0.0128419
Nonanoic acid	0.0239907	0.0159569	0.0142753	0.017786	0.0201531	0.0170761	0.0162103	0.0166045	0.0131505	0.0254963	0.0247978	0.0189099	0.0218461	0.021824	0.0170225	0.0169959	0.0175458	0.0199276	0.0569024	0.0500284	0.0802184	0.0151246	0.0205354	0.0187482	0.0263203	0.020898	0.0219422	0.012514	0.0116294	0.0140033	0.00733241	0.011884	0.0132771	0.0142343	0.026044	0.0181449	0.0288005	0.0209127	0.0210296	0.0154562	0.0156358	0.016375	0.0116139	0.00588825	0.0119799	0.017283	0.017656	0.02205	0.0267739
n-Decanoic acid	0.00149865	0.00120146	0.000989756	0.00125588	0.00046604	0.00133702	0.00120303	0.000458284	0.000820709	0.000794004	0.00198383	0.000828121	0.00155429	0.000513565	0.00117599	0.00218341	0.0029379	0.00129908	0.00708377	0.00680323	0.00944794	0.000432006	0.000558243	0.000458838	0.00176883	0.00187891	0.000291023	0	0	0	0	0	0.00738394	0	0.00161771	0.000166494	0.000783886	0.00174056	0.00180952	0.000558288	0.000623517	0.00203557	0.000238731	0	0	0.00164126	0.00056909	0.000502921	0.00163529
Benzenepropanoic acid	0.00532853	0.00235286	0.00551345	0.00604182	0.00640089	0.00587852	0.00630061	0.00570088	0.00574976	0.00712839	0.00822328	0.00766827	0.00694777	0.00674742	0.00709672	0.0105697	0.0126493	0.010771	0	0	0	0.00601506	0.00658926	0.00594022	0.0147167	0.015779	0.003095	0	0	0	0	0	0	0.00752385	0.00662	0.00251237	0.00756014	0.0071441	0.0080695	0.00585603	0.00585225	0.00604337	0.00291155	0.00165522	0.00437728	0.00902694	0.00694416	0.00812527	0.0150223
p-Cresol	0	0	0	0	0	0	0	0	0	0	0	0	0	0	0	0	0	0	0	0	0	0	0	0	0	0	0	0	0	0	0	0	0	0	0	0	0	0	0	0	0	0	0.0101622	0.00972782	0.00967608	0	0	0	0
n-Tridecan-1-ol	0	0	0	0	0	0	0	0	0	0	0	0	0	0	0	0	0	0	0	0	0	0	0	0	0	0	0	0	0	0	0	0	0	0	0	0	0	0	0	0	0	0	0	0	0	0	0	0	0
Ethanol, 2-butoxyethoxy-	0.00454528	0.00447419	0.00477748	0.006293	0.00618333	0.00634357	0.00635158	0.0059112	0.00564418	0.0093516	0.00921519	0.00766827	0.00595216	0.00552608	0.00539447	0.0064882	0.0068959	0.00639449	0.0153546	0.0150245	0.018794	0.00599767	0.00635001	0.00666055	0.00841965	0.0088577	0.00762202	0	0	0	0	0	0	0.00586496	0.00588572	0.00658999	0.00700271	0.00562436	0.00649228	0.0047701	0.00493325	0.00420684	0	0	0	0.00626664	0.00576972	0.00383609	0.0077917
Benzaldehyde	0.00128896	0.000844778	0.00128161	0.000692434	0.00186645	0	0.00148849	0.00139478	0.00120947	0.000647554	0.00607947	0.00461661	0.00208433	0.00211232	0.00218176	0.00240671	0.00442045	0.00418732	0.00461929	0.0158211	0.0374353	0	0.000930072	0.00100648	0.00983472	0.0111584	0.0115716	0	0	0	0	0	0	0.00204418	0.00220284	0	0.0054001	0.00652062	0.00577091	0.000640898	0.000287188	0.000541008	0.00935567	0.00050335	0.00692301	0.00976054	0.00594313	0.0105417	0.00997209
Dodecanoic acid	0	0	0	0.000420891	0	0.00188927	0.000843139	0.00195933	0	0.00125276	0	0.00221702	0.00156146	0.00102112	0.00115681	0.00198492	0.00254346	0.00171529	0.00437413	0.00173666	0.00214934	0.00139946	0.00170463	0	0	0	0	0	0	0	0	0	0	0.000244017	0	0.000161509	0	0	0	0.000178545	0.00062224	0.000123039	0	0	0	0.00159153	0.000377554	0	0
Heptadecane	0	0	0	0	0	0	0	0	0	0	0	0	0	0	0	0	0	0	0	0	0	0	0	0	0	0	0	0	0	0	0	0	0	0	0	0	0	0	0	0	0	0	0	0	0	0	0	0	0
Hexadecanal	0	0	0	0	0	0	0	0	0	0	0	0	0	0	0	0	0	0	0	0	0	0	0	0	0	0	0	0	0	0	0	0	0	0	0	0	0	0	0	0	0	0	0	0	0	0	0	0	0
Dodecanal	0	0	0	0	0	0	0	0	0	0	0	0	0	0	0	0	0	0	0	0	0	0	0	0	0	0	0	0	0	0	0	0	0	0	0	0	0	0	0	0	0	0	0	0	0	0	0	0	0
3,5-di-tert-Butyl-4-hydroxybenzaldehyde	0	0	0	0	0	0	0	0	0	0	0	0	0	0	0	0	0	0	0	0	0	0	0	0	0	0	0	0	0	0	0	0	0	0	0	0	0	0	0	0	0	0	0	0	0	0	0	0	0
Tetradecanal	0	0	0	0	0	0	0	0	0	0	0	0	0	0	0	0	0	0	0	0	0	0	0	0	0	0	0	0	0	0	0	0	0	0	0	0	0	0	0	0	0	0	0	0	0	0	0	0	0
Hexanoic acid	0.0174534	0.0178342	0.0182724	0.0355721	0.0325197	0.0310276	0.0175357	0.0157189	0.0152623	0.0348479	0.0329571	0.0316903	0.0259288	0.0283312	0.0256537	0.0106069	0.00442045	0.00575126	0.113547	0.114556	0.142865	0.0229476	0.0247222	0.0246687	0.0435841	0.0454389	0.0448082	0.0485974	0.0457851	0.0417893	0.0356258	0.0361227	0.0371526	0.0399203	0.0360257	0.040178	0.0199746	0.0202633	0.0210296	0.0256493	0.0259745	0.0251505	0.0392777	0.0328331	0.037322	0.0329496	0.0329473	0.0365486	0.0557924
Pentanoic acid, 4-methyl-	0.0307747	0.0314758	0.0319133	0.0361831	0.0340083	0.0352421	0.0331343	0.0311057	0.0294687	0.0447289	0.0430362	0.0414713	0.0374606	0.0356392	0.0354836	0.0287813	0.0345475	0.0309004	0	0	0	0.0310314	0.0327968	0.032464	0.041037	0.046014	0.0427295	0.0496722	0.0487939	0.0450972	0.0406588	0.0385937	0.0399478	0.0384219	0.0372877	0.0374862	0.0356523	0.0362401	0.0391248	0.0335106	0.0343987	0.029674	0.0479075	0.0489783	0.0445791	0.043767	0.0435094	0.0403243	0.0415236
1-Hexadecanol, 2-methyl-	0	0	0	0	0	0	0	0	0	0	0	0	0	0	0	0	0	0	0	0	0	0	0	0	0	0	0	0	0	0	0	0	0	0	0	0	0	0	0	0	0	0	0	0	0	0	0	0	0
Butanoic acid	0.146164	0.141422	0.144022	0.166999	0.171759	0.170034	0.172298	0.154975	0.153583	0.216145	0.243179	0.22431	0.174769	0.181199	0.183412	0.123933	0.148255	0.13243	0.125805	0.129214	0.153561	0.159069	0.163485	0.167747	0.20943	0.231987	0.223348	0.211894	0.236775	0.228243	0.189478	0.187085	0.188675	0.200137	0.203075	0.198397	0.184649	0.189643	0.200515	0.157893	0.160187	0.153798	0.201631	0.199441	0.200433	0.232512	0.212029	0.2205	0.20842
[truncated: 5 more columns]

## Sheet: S4
Compounds	media w/o ves Bacteroides xylanisolvens rep3	media w/o ves Bacteroides xylanisolvens rep2	media w/o ves Bacteroides xylanisolvens rep1	media w/o ves Bacteroides vulgatus rep3	media w/o ves Bacteroides vulgatus rep2	media w/o ves Bacteroides vulgatus rep1	media w/o ves Bacteroides uniformis rep3	media w/o ves Bacteroides uniformis rep2	media w/o ves Bacteroides uniformis rep1	media w/o ves Bacteroides thetaiotaomicron rep3	media w/o ves Bacteroides thetaiotaomicron rep2	media w/o ves Bacteroides thetaiotaomicron rep1	media w/o ves Bacteroides stercoris rep3	media w/o ves Bacteroides stercoris rep2	media w/o ves Bacteroides stercoris rep1	media w/o ves Bacteroides salyersiae rep3	media w/o ves Bacteroides salyersiae rep2	media w/o ves Bacteroides salyersiae rep1	media w/o ves Bacteroides plebeius rep3	media w/o ves Bacteroides plebeius rep2	media w/o ves Bacteroides plebeius rep1	media w/o ves Bacteroides хylanisolvens Pik rep3	media w/o ves Bacteroides хylanisolvens Pik rep2	media w/o ves Bacteroides хylanisolvens Pik rep1	media w/o ves Bacteroides intestinalis rep3	media w/o ves Bacteroides intestinalis rep2	media w/o ves Bacteroides intestinalis rep1	media w/o ves Bacteroides fragilis tox rep3	media w/o ves Bacteroides fragilis tox rep2	media w/o ves Bacteroides fragilis tox rep1	media w/o ves Bacteroides fragilis nontox rep3	media w/o ves Bacteroides fragilis nontox rep2	media w/o ves Bacteroides fragilis nontox rep1	media w/o ves Bacteroides finegoldii rep3	media w/o ves Bacteroides finegoldii rep2	media w/o ves Bacteroides finegoldii rep1	media w/o ves Bacteroides eggerthii rep3	media w/o ves Bacteroides eggerthii rep2	media w/o ves Bacteroides eggerthii rep1	media w/o ves Bacteroides dorei rep3	media w/o ves Bacteroides dorei rep2	media w/o ves Bacteroides dorei rep1	media w/o ves Bacteroides coprocola rep3	media w/o ves Bacteroides coprocola rep2	media w/o ves Bacteroides coprocola rep1	media w/o ves Bacteroides clarus rep3	media w/o ves Bacteroides clarus rep2	media w/o ves Bacteroides clarus rep1	media w/o ves Bacteroides cellulosilyticus rep3
Indole	0.0310878	0.0345214	0.0324106	0	0	0	0.000952153	0.00108186	0.00107797	0.00566917	0.00402927	0.00384187	0.013987	0.0169309	0.0156375	0.00960609	0.00989331	0.0100511	0	0	0.00113277	0.00591035	0.00468707	0.00565821	0.0328883	0.0343356	0.0379496	0	0	0	0	0	0	0	0	0	0.0348374	0.0377437	0.038047	0	0	0	0.000715823	0.000760134	0.000846064	0.0293577	0.0300993	0.0282316	0.0684763
Pentadecane	0	0	0	0	0	0	0	0	0	0	0	0	0	0	0	0	0	0	0	0	0	0	0	0	0	0	0	0	0	0	0	0	0	0	0	0	0	0	0	0	0	0.00307956	0	0	0	0	0	0	0
2,5-Furandione, 3-(1,1-dimethylethyl)-	0	0.00358886	0.0053275	0	0	0	0	0	0	0	0	0	0.00482385	0.0043815	0.0034597	0	0	0	0.0243989	0.00792618	0	0	0	0	0	0.00642077	0.00892452	0	0	0	0	0	0	0	0	0	0	0	0	0	0	0	0	0	0	0	0	0	0
Heptanoic acid	0.00112462	0.00240112	0.00172182	0.00865447	0.00427422	0.00737069	0.00392544	0.00301637	0.00148345	0.00676586	0.00524976	0.00382425	0.00241192	0.00114925	0.00312751	0.00602276	0.00706998	0.00813657	0.0084751	0.012825	0.010778	0.00549289	0.00336973	0.00499059	0.00285471	0.00363099	0.00381312	0	0.00654507	0	0.00856909	0	0.00808365	0.010166	0.00911042	0.00761337	0.00465385	0.00516211	0.00508162	0	0.0037337	0.00351801	0.00320437	0.00317944	0.00338426	0.00585854	0.00581287	0.0082639	0.00244146
2-Propanol, 1-(2-butoxyethoxy)-	0	0	0	0	0	0	0	0	0	0	0	0	0	0	0	0	0	0	0	0	0	0	0	0	0	0	0	0	0	0	0	0	0	0	0	0	0	0	0	0	0	0	0	0	0	0	0	0	0
Cyclotetradecane	0	0	0	0	0	0	0	0	0	0	0	0	0	0	0	0	0	0	0	0	0	0	0	0	0	0	0	0	0	0	0	0	0	0	0	0	0	0	0	0	0	0	0	0	0	0	0	0	0
Phthalic acid, butyl 4-octyl ester	0	0	0	0	0	0	0	0	0	0	0	0	0	0	0	0	0	0	0	0	0	0	0	0	0	0	0	0	0	0	0	0	0	0	0	0	0	0	0	0	0	0	0	0	0	0	0	0	0
2-Ethyl-1-dodecanol	0	0	0	0	0	0	0	0	0	0	0	0	0	0	0	0	0	0	0	0	0	0	0	0	0	0	0	0	0	0	0	0	0	0	0	0	0	0	0	0	0	0	0	0	0	0	0	0	0
Furfural	0	0	0	0	0	0	0	0	0	0	0	0	0	0	0	0	0	0	0	0	0	0	0	0	0	0	0	0	0	0	0	0	0	0	0	0	0	0	0	0	0	0	0	0	0	0	0	0	0
p-Octylacetophenone	0	0	0	0	0	0	0	0	0	0	0	0	0	0	0	0	0	0	0	0	0	0	0	0	0	0	0	0	0	0	0	0	0	0	0	0	0	0	0	0	0	0	0	0	0	0	0	0	0
Phenol, 2,6-bis(1,1-dimethylpropyl)-4-methyl-	0	0	0	0	0.00479759	0	0	0	0	0	0	0	0	0	0	0	0	0	0	0	0	0.00536106	0.00552711	0	0	0	0	0.0115218	0.00701434	0	0	0	0	0	0	0	0	0	0.00642369	0	0.00393423	0	0	0	0	0	0	0	0
2,4-Di-tert-butylphenol	0.0235368	0.0187133	0.0185348	0.00842698	0.00839336	0.00757543	0.00834156	0.00604191	0.0077337	0.0109669	0.0103992	0.0125478	0.0262118	0.0258581	0.0232537	0.0456186	0.0311499	0.0339024	0.100587	0.091096	0.072658	0.00745934	0.00871547	0.00819647	0.0443335	0.0413745	0.0323207	0.0160143	0.0166714	0.0121527	0.0157916	0.0157368	0.016019	0.00773189	0.0100767	0.00741068	0.0072999	0.00953123	0.0105802	0.00691512	0.00666528	0.0069525	0.0199866	0.0190612	0.0208023	0.00897617	0.011298	0	0.0434839
Pentadecanoic acid	0	0	0	0	0	0	0	0	0	0	0	0	0	0	0	0	0	0	0	0	0	0	0	0	0	0	0	0	0	0	0	0	0	0	0	0	0	0	0	0	0	0	0	0	0	0	0	0	0
1-Hexadecanol	0	0	0	0	0	0	0	0	0	0	0	0	0	0	0	0	0	0	0	0	0	0	0	0	0	0	0	0	0	0	0	0	0	0	0	0	0	0	0	0	0	0	0	0	0	0	0	0	0
1-Dodecanol	0	0	0	0	0	0	0	0	0	0	0	0	0	0	0	0	0	0	0	0	0	0	0	0	0	0	0	0	0	0	0	0	0	0	0	0	0	0	0	0	0	0	0	0	0	0	0	0	0
Hydrocinnamic acid	0.00573558	0.00567381	0.00496288	0	0	0	0.00629706	0.00518926	0.00594367	0	0.00685478	0.00641487	0.00613444	0.00567441	0.00357314	0.0120042	0.0102666	0.00981174	0	0	0	0.00655851	0.00583258	0.00574414	0.0148655	0.0114166	0.0100775	0.00942434	0.00902725	0.0084277	0.00828753	0.00883359	0.00697123	0.00640745	0.00631517	0.0068533	0.0073132	0.00670999	0.00754425	0.00572861	0.00575811	0.00649317	0.0109709	0.00787143	0.00725752	0	0.00771024	0	0.0147354
Benzyl alcohol	0	0.00507567	0.0036462	0.00435196	0	0.00593068	0	0.00374067	0	0.00497047	0	0	0	0	0	0.00809007	0.00766498	0.0146777	0.00976542	0	0.00672957	0	0	0	0.0157864	0.016567	0.0132551	0.0135767	0.0138311	0.014108	0	0	0.00749036	0.0064862	0.00657744	0.00602989	0	0	0	0.00631259	0.00617827	0.0056998	0.0184658	0.0205275	0.0163779	0	0	0	0.0145909
1-Undecanol	0	0	0	0	0	0	0	0	0	0	0	0	0	0	0	0	0	0	0	0	0	0	0	0	0	0	0	0	0	0	0	0	0	0	0	0	0	0	0	0	0	0	0	0	0	0	0	0	0
Phenol	0	0	0	0	0	0	0	0	0.000615136	0	0	0	0.000219166	0.000553075	0.000939872	0	0	0	0	0	0	0.000645964	0.000730266	0.000839477	0	0	0	0	0	0	0	0	0	0.000945009	0.000814416	0.000738535	0.000780518	0.000922623	0.000192841	0	0	0	0	0	0	0	0	0	0
Phenol, 4-methyl-	0	0	0	0	0	0	0	0	0	0	0	0	0	0	0	0.00587116	0.00533165	0.00567964	0	0.00319249	0.00256046	0	0	0	0.00822208	0.00884143	0.00887912	0	0	0	0	0	0	0	0	0	0	0	0	0	0	0	0.0102214	0.00964636	0.0100907	0	0	0	0.00898571
Tetradecanoic acid	0	0	0	0.000238369	0.000250056	0.000330999	0	0.000121022	0.000245263	0.0017777	0	0	0	0	0	0.00293558	0.000289333	0.00153957	0	0	0.00341841	0.000264757	0.000467752	0.00286876	0.000564364	0.00172537	0	0	0	0	0	0	0	0.000299969	0	0	0.000256627	0.000556624	0	0.00121432	0	0.000374767	0	0	0	0	0.000297543	0	0.00283151
Ditetradecyl ether	0	0	0	0	0	0	0	0	0	0	0	0	0	0	0	0	0	0	0	0	0	0	0	0	0	0	0	0	0	0	0	0	0	0	0	0	0	0	0	0	0	0	0	0	0	0	0	0	0
Phenylethyl Alcohol	0.00494031	0.00991208	0	0.00276943	0.00227764	0.00285955	0.0119165	0.0108186	0.0121643	0	0	0	0	0.00227797	0.00270618	0.0286667	0.0274166	0.0276803	0.0267449	0.0251821	0.0060727	0.00790976	0.00879183	0.00600854	0.012195	0.00436921	0.0121657	0	0.00652037	0	0.00902202	0.00988271	0.0103827	0.00479664	0.00506594	0.00406638	0	0	0	0.000448648	0.00191937	0.00209828	0.00294367	0.00500068	0.00440885	0.00326052	0.00540752	0.00337134	0.0158911
Benzeneacetaldehyde	0	0	0	0	0	0	0	0	0	0	0	0	0	0	0	0	0	0	0	0	0	0	0	0	0	0	0	0	0	0	0	0	0	0	0	0	0	0	0	0	0	0	0	0.00655953	0.00619412	0	0	0	0
n-Hexadecanoic acid	0.00108446	0.000554564	0	0.00390688	0.00473944	0.0042791	0.00699803	0.000556516	0.00692275	0.00533309	0.000339395	0.000868827	0.00114539	0.000710071	0.000899361	0.0122109	0.001645	0.00797703	0.0144868	0.00148891	0.0100407	0.000843708	0.00742676	0.00912187	0.00652505	0.00301295	0.00394022	0.0249426	0.0258098	0.0123755	0.0121559	0.0175203	0.0163156	0.00411652	0.00683971	0.00779072	0.00620957	0.00777748	0.000461255	0.00645164	0.00369551	0.0038625	0	0	0.000332992	0.000570266	0.00698579	0.000904506	0.0101848
Phenol, 3-methyl-	0	0	0	0	0	0	0	0	0	0	0	0	0	0	0	0	0	0	0	0	0	0	0	0	0	0	0	0	0	0	0	0	0	0	0	0	0	0	0	0	0	0	0	0	0	0	0	0	0
1-Tetradecanol	0	0	0	0	0	0	0	0	0	0	0	0	0	0	0	0	0	0	0	0	0	0	0	0	0	0	0	0	0	0	0	0	0	0	0	0	0	0	0	0	0	0	0	0	0	0	0	0	0
Octanoic acid	0.0070771	0.00914304	0.00653277	0.0108799	0.00693954	0.0101006	0.00635547	0.00492338	0.0042031	0.0124704	0.00737307	0.00726078	0.00748908	0.00447386	0.00988487	0.0136442	0.0133	0.0145182	0.0686219	0.0685284	0.0546945	0.0081075	0.00565121	0.0102456	0.0160495	0.0132192	0.0126196	0.00829058	0.009089	0.00879896	0.0126088	0.0089385	0.01283	0.0149626	0.0128374	0.0139346	0.00535858	0.00853998	0.00793514	0.00446794	0.00634061	0.00601297	0.00635442	0.00748558	0.00915923	0.00774211	0.0110393	0.0133346	0.0127707
Benzyl Alcohol	0.00403258	0.00410155	0.0036462	0.00435196	0.00144412	0.00202012	0.00385534	0.00374067	0.00338226	0.00329891	0	0	0	0	0	0.00809007	0.00766498	0.0146777	0.00712612	0.00248243	0.00276154	0.00307602	0.00297834	0.0034174	0.0138131	0.0136484	0.0132551	0	0	0	0	0	0	0.00281355	0.00531441	0.00490245	0	0.000529936	0	0.00510755	0.00256871	0.00466632	0.0147727	0.0167461	0.0115655	0	0.000464857	0	0.0145909
Formic acid	0	0	0	0	0	0	0	0	0	0	0	0	0	0	0	0	0	0	0	0	0	0	0	0	0	0	0	0	0	0	0	0	0	0.00265605	0.0033819	0	0	0	0	0	0	0	0.00842911	0.0104181	0.00783968	0	0	0	0
1-Decanol	0	0	0	0	0	0	0	0	0	0	0	0	0	0	0	0	0	0	0	0	0	0	0	0	0	0	0	0	0	0	0	0	0	0	0	0	0	0	0	0	0	0	0	0	0	0	0	0	0
Hexadecanoic acid	0	0	0	0	0	0	0	0	0	0	0	0	0	0	0	0	0	0	0	0	0	0	0	0	0	0	0	0	0	0	0	0	0	0	0	0	0	0	0	0	0	0	0	0	0	0	0	0	0
Eicosanoic acid	0	0	0	0	0	0	0	0	0	0	0	0	0	0	0	0	0	0	0	0	0	0	0	0	0	0	0	0	0	0	0	0	0	0	0	0	0	0	0	0	0	0	0	0	0	0	0	0	0
Benzoic acid	0.00578378	0.00531493	0.00480083	0.00652794	0.00708493	0.0059921	0.00630874	0.0054093	0.00614147	0.00671279	0.00770744	0.00759562	0.0065199	0.00644399	0.00503156	0	0	0.00238513	0	0	0.0041155	0.00665738	0.00606169	0.0063126	0.00286786	0.00270393	0.002878	0	0.00784173	0	0	0	0.0068229	0.00665802	0.00697085	0.00687864	0.00722012	0.00685486	0.00837816	0.00566372	0.00550029	0.00680635	0.00202038	0.00159744	0.00168437	0.0080149	0.00783098	0.00859281	0.00264371
Hexanoic acid, 2-ethyl-	0	0	0	0	0	0	0	0	0	0	0	0	0	0	0	0	0	0	0	0	0	0	0	0	0	0	0	0	0	0	0	0	0	0	0	0	0	0	0	0	0	0	0	0	0	0	0	0	0
Pentadecanal-	0	0	0	0	0	0	0	0	0	0	0	0	0	0	0	0	0	0	0	0	0	0	0	0	0	0	0	0	0	0	0	0	0	0	0	0	0	0	0	0	0	0	0	0	0	0	0	0	0
Phenol, 2,6-bis(1,1-dimethylethyl)-	0	0	0	0	0	0	0	0	0	0	0	0	0	0	0	0	0	0	0	0	0	0	0	0	0	0	0	0	0	0	0	0	0	0	0	0	0	0	0	0	0	0	0	0	0	0	0	0	0
n-Pentadecanol	0	0	0	0	0	0	0	0	0	0	0	0	0	0	0	0	0	0	0	0	0	0	0	0	0	0	0	0	0	0	0	0	0	0	0	0	0	0	0	0	0	0	0	0	0	0	0	0	0
Benzeneacetic acid	0.0242598	0.0234985	0.0214721	0.00620155	0.00629987	0.00518678	0.0171738	0.0142109	0.0163179	0.00736727	0.00849324	0.00803621	0.013216	0.0127238	0.00899361	0.0239808	0.0201833	0.0167518	0	0	0.00179634	0.019335	0.0160372	0.0153353	0.0111689	0.00884143	0.00916965	0.0102888	0.0121516	0.0079203	0.0135881	0.014268	0.0112726	0.00773189	0.0079371	0.00813275	0.0136956	0.0118187	0.0160266	0.0049685	0.00516607	0.00623219	0.00121657	0.0009029	0.000915923	0.0127173	0.0112118	0.0132113	0.00937577
Propanoic acid, 2-methyl-	0.216089	0.202514	0.227887	0.19386	0.191904	0.193822	0.225479	0.211788	0.210649	0.182192	0.19394	0.185044	0.221368	0.217536	0.217143	0.245321	0.251999	0.227345	0.00202053	0.00690788	0.0201083	0.225208	0.216693	0.214827	0.1355	0.139918	0.137999	0.201241	0.222285	0.214096	0.211779	0.225561	0.204687	0.166808	0.161503	0.167215	0.195462	0.191387	0.199356	0.203931	0.21008	0.221311	0.130347	0.0872031	0.0900399	0.194852	0.1906	0.20831	0.139264
Propanoic acid	0.298025	0.307616	0.287644	0.303648	0.315963	0.260704	0.258191	0.273216	0.237351	0.133548	0.13208	0.129883	0.245598	0.226771	0.232537	0.175032	0.176166	0.161136	0.0445749	0.0399061	0.0462491	0.26256	0.274924	0.241267	0.105769	0.107299	0.110762	0.15164	0.174124	0.167069	0.230141	0.22661	0.202462	0.193297	0.1898	0.215353	0.247319	0.212737	0.24496	0.340194	0.338993	0.365372	0.0640873	0.0694538	0.0686166	0.188357	0.176801	0.171308	0.14432
Acetic acid	0.159054	0.15039	0.172182	0.178035	0.15992	0.211566	0.192767	0.226457	0.251197	0.27771	0.234066	0.278447	0.169606	0.195988	0.197697	0.194327	0.221666	0.224952	0.248974	0.302736	0.424955	0.17028	0.192828	0.206234	0.215747	0.231766	0.23605	0.174315	0.224755	0.204195	0.178727	0.173105	0.200979	0.250571	0.252607	0.217887	0.166209	0.206637	0.13551	0.174268	0.16329	0.0931175	0.35411	0.401289	0.408284	0.203945	0.202674	0.172678	0.116728
Phenol, 2,6-bis(1,1-dimethylethyl)-4-ethyl-	0	0	0	0	0	0	0	0	0	0	0	0	0	0	0	0	0	0	0	0	0	0	0	0	0	0	0	0.0106856	0	0	0	0	0	0	0	0	0	0	0	0	0	0	0	0	0	0	0	0	0
Pentanoic acid	0.00373536	0.00499022	0.00344363	0.00608286	0.00750169	0.0082579	0.00466146	0.00446497	0.00449979	0.00990557	0.00730619	0.00745464	0.00488993	0.00495613	0.00572836	0.00372116	0.00223999	0.00438736	0.00416424	0.0042383	0.00359268	0.00492163	0.0045057	0.00608786	0.01084	0.0125325	0.0120749	0.0114368	0.00710078	0.00941773	0.0077489	0.0097778	0.00934441	0.0085194	0.0101457	0.00766404	0.00549155	0.00646599	0.00592856	0.0050612	0.00523291	0.00693162	0.00890705	0.0116528	0.0103235	0.00541688	0.0100906	0.00840094	0.0151688
Nonanoic acid	0.018476	0.018457	0.0149899	0.0159242	0.0164766	0.018495	0.0164728	0.0127439	0.0142411	0.0220222	0.031766	0.0211479	0.0233483	0.0217536	0.0162047	0.0115494	0.0149333	0.0193044	0.0692084	0.0814635	0.0538902	0.0148308	0.0139371	0.016459	0.0284155	0.0206014	0.0215169	0.0122729	0.0133371	0.012623	0.0107603	0.0109108	0.0130525	0.0154638	0.014977	0.0169749	0.0156901	0.01586	0.0116095	0.013719	0.0130823	0.0187905	0.0114054	0.0084888	0.0144374	0.0161077	0.0180251	0.0222015	0.0234033
n-Decanoic acid	0.00186366	0.00170043	0.00299798	0.000273976	0	0.000399246	0.00141363	0.000802227	0.00116698	0.000413027	0.00324348	0.00216766	0.00174011	0.00208301	0.00119105	0.00113151	0.000929831	0.00103701	0.0131085	0.0185219	0.00837845	0.000253771	0.00243422	0.000506991	0.00110373	0.00231766	0.00226971	0	0	0	0	0	0	0.000715916	0.0011319	0.000162148	0.000219396	0.000444537	0.00174599	0.00204858	0.000440214	0.00167027	0	0	0.000177751	0.000853451	0.000287193	0	0.0034816
Benzenepropanoic acid	0.00573558	0.00567381	0.00496288	0.00187926	0.00250056	0.00211566	0.00629706	0.00518926	0.00594367	0.00221991	0.00685478	0.00641487	0.00613444	0.00567441	0.00357314	0.0120042	0.0102666	0.00981174	0	0	0.000142099	0.00655851	0.00583258	0.00574414	0.0148655	0.0114166	0.0100775	0	0	0	0	0	0	0.00640745	0.00631517	0.0068533	0.0073132	0.00670999	0.00754425	0.00572861	0.00575811	0.00649317	0.0109709	0.00787143	0.00725752	0.00209141	0.00771024	0.0020694	0.0147354
p-Cresol	0	0	0	0	0	0	0	0	0	0	0	0	0	0	0	0.0061468	0.00552999	0.00592693	0	0	0	0	0	0	0.00822208	0.00884143	0.00887912	0	0	0	0	0	0	0	0	0	0	0	0	0	0	0	0.0102214	0.00964636	0.0100907	0	0	0	0.00898571
n-Tridecan-1-ol	0	0	0	0	0	0	0	0	0	0	0	0	0	0	0	0	0	0	0	0	0	0	0	0	0	0	0	0	0	0	0	0	0	0	0	0	0	0	0	0	0	0	0	0	0	0	0	0	0
Ethanol, 2-butoxyethoxy-	0.00645052	0.00147827	0.0019649	0.00425305	0.00578618	0.00505029	0.00168233	0.00228291	0.00135488	0.00884426	0.00790807	0.00174294	0.00248902	0.00394028	0.00915565	0.00423109	0.00250833	0.00185865	0.0280353	0.0178614	0.0213148	0.0027794	0	0.00372807	0.0113794	0.0109016	0.00998674	0.0107423	0	0	0	0	0	0.00398049	0.00731594	0.00609323	0.00328429	0.00322537	0.00321836	0	0.003791	0.00524047	0	0	0	0.00765118	0.00376025	0.00783905	0
Benzaldehyde	0.00132545	0.00139282	0.0013572	0.00116712	0	0.000859914	0.00191599	0.00158612	0.00202738	0	0.00386208	0.00308407	0.00235686	0.00247293	0	0.00219135	0.00446832	0	0.0261878	0.0145588	0.00396804	0.00199941	0.00184237	0.000813037	0.00673553	0	0.0022334	0	0	0	0	0	0	0.000880577	0.000681901	0.00330631	0.00412198	0.00395737	0.00658004	0.00143679	0.00148966	0	0.00835308	0.0116528	0.00426913	0	0.00202674	0.00936027	0
Dodecanoic acid	0	0	0	0	0	0.000234088	0.00157719	0	0.000424266	0.00144161	0	0	0	0	0	0	0	0	0	0	0.00156845	0.00118646	0.000809498	0.0015137	0	0	0	0	0	0	0	0	0	0.000453175	0.000485199	0.000126425	0	0	0	0.000363368	0.000121274	0	0	0	0	0	0	0	0
Heptadecane	0	0	0	0	0	0	0	0	0	0	0	0	0	0	0	0	0	0	0	0	0	0	0	0	0	0	0	0	0	0	0	0	0	0	0	0	0	0	0	0	0	0	0	0	0	0	0	0	0
Hexadecanal	0	0	0	0	0	0	0	0	0	0	0	0	0	0	0	0	0	0	0	0	0	0	0	0	0	0	0	0	0	0	0	0	0	0	0	0	0	0	0	0	0	0	0	0	0	0	0	0	0
Dodecanal	0	0	0	0	0	0	0	0	0	0	0	0	0	0	0	0	0	0	0	0	0	0	0	0	0	0	0	0	0	0	0	0	0	0	0	0	0	0	0	0	0	0	0	0	0	0	0	0	0
3,5-di-tert-Butyl-4-hydroxybenzaldehyde	0	0	0	0	0	0	0	0	0	0	0	0	0	0	0	0	0	0	0	0	0	0	0	0	0	0	0	0	0	0	0	0	0	0	0	0	0	0	0	0	0	0	0	0	0	0	0	0	0
Tetradecanal	0	0	0	0	0	0	0	0	0	0	0	0	0	0	0	0	0	0	0	0	0	0	0	0	0	0	0	0	0	0	0	0	0	0	0	0	0	0	0	0	0	0	0	0	0	0	0	0	0
Hexanoic acid	0.0115676	0.0112793	0.00996627	0.0374862	0.0347946	0.0383549	0.0178748	0.0156778	0.0148345	0.0343157	0.032602	0.0359514	0.0191632	0.0177518	0.024226	0.0124176	0.014	0.0230536	0.143109	0.142561	0.105904	0.0269152	0.0220512	0.0272995	0.0388082	0.0413745	0.0401286	0.0436496	0.0439631	0.0435617	0.0429678	0.0356701	0.0443489	0.0428834	0.0407898	0.0382569	0.0230033	0.0250862	0.0246263	0.0216908	0.0225359	0.0230706	0.0375834	0.0362703	0.0391208	0.0340341	0.0354464	0.0402916	0.0644313
Pentanoic acid, 4-methyl-	0.0276336	0.0284545	0.0277516	0.0329364	0.0345039	0.0365122	0.0324783	0.0310806	0.0308557	0.0444866	0.0451412	0.0421196	0.0350225	0.0351957	0.0351642	0.0296314	0.0297499	0.030552	0	0	0.00595205	0.032408	0.0303562	0.035496	0.0405184	0.0429196	0.0417628	0.0490349	0.0492733	0.0488831	0.0395402	0.041755	0.0427915	0.0402345	0.0411349	0.0392703	0.0394913	0.0407174	0.0419559	0.0304043	0.0309391	0.0330922	0.0474681	0.046071	0.0462619	0.0415684	0.0439846	0.0431696	0.0433394
1-Hexadecanol, 2-methyl-	0	0	0	0	0	0	0	0	0	0	0	0	0	0	0	0	0	0	0	0	0	0	0	0	0	0	0	0	0	0	0	0	0	0	0	0	0	0	0	0	0	0	0	0	0	0	0	0	0
Butanoic acid	0.141381	0.143554	0.141797	0.168144	0.18415	0.171983	0.167065	0.155861	0.159223	0.217569	0.250785	0.236152	0.186126	0.1847	0.179872	0.125555	0.123666	0.122846	0.160411	0.158524	0.127218	0.172477	0.157508	0.161285	0.199961	0.200005	0.197011	0.240923	0.15066	0.236372	0.198313	0.201431	0.186147	0.194013	0.191871	0.206486	0.20477	0.190625	0.216295	0.153875	0.152786	0.169115	0.217245	0.200644	0.200261	0.228626	0.210436	0.238461	0.20514
[truncated: 5 more columns]

## Sheet: S5
Compounds	Bac.ves. Bacteroides xylanisolvens rep3	Bac.ves. Bacteroides xylanisolvens rep2	Bac.ves. Bacteroides xylanisolvens rep1	Bac.ves. Bacteroides vulgatus rep3	Bac.ves. Bacteroides vulgatus rep2	Bac.ves. Bacteroides vulgatus rep1	Bac.ves. Bacteroides uniformis rep3	Bac.ves. Bacteroides uniformis rep2	Bac.ves. Bacteroides uniformis rep1	Bac.ves. Bacteroides thetaiotaomicron rep3	Bac.ves. Bacteroides thetaiotaomicron rep2	Bac.ves. Bacteroides thetaiotaomicron rep1	Bac.ves. Bacteroides stercoris rep3	Bac.ves. Bacteroides stercoris rep2	Bac.ves. Bacteroides stercoris rep1	Bac.ves. Bacteroides salyersiae rep3	Bac.ves. Bacteroides salyersiae rep2	Bac.ves. Bacteroides salyersiae rep1	Bac.ves. Bacteroides plebeius rep3	Bac.ves. Bacteroides plebeius rep2	Bac.ves. Bacteroides plebeius rep1	Bac.ves. Bacteroides хylanisolvens Pik rep3	Bac.ves. Bacteroides хylanisolvens Pik rep2	Bac.ves. Bacteroides хylanisolvens Pik rep1	Bac.ves. Bacteroides intestinalis rep3	Bac.ves. Bacteroides intestinalis rep2	Bac.ves. Bacteroides intestinalis rep1	Bac.ves. Bacteroides fragilis tox rep3	Bac.ves. Bacteroides fragilis tox rep2	Bac.ves. Bacteroides fragilis tox rep1	Bac.ves. Bacteroides fragilis nontox rep3	Bac.ves. Bacteroides fragilis nontox rep2	Bac.ves. Bacteroides fragilis nontox rep1	Bac.ves. Bacteroides finegoldii rep3	Bac.ves. Bacteroides finegoldii rep2	Bac.ves. Bacteroides finegoldii rep1	Bac.ves. Bacteroides eggerthii rep3	Bac.ves. Bacteroides eggerthii rep2	Bac.ves. Bacteroides eggerthii rep1	Bac.ves. Bacteroides dorei rep3	Bac.ves. Bacteroides dorei rep2	Bac.ves. Bacteroides dorei rep1	Bac.ves. Bacteroides coprocola rep3	Bac.ves. Bacteroides coprocola rep2	Bac.ves. Bacteroides coprocola rep1	Bac.ves. Bacteroides clarus rep3	Bac.ves. Bacteroides clarus rep2	Bac.ves. Bacteroides clarus rep1	Bac.ves. Bacteroides cellulosilyticus rep3
Indole	0	0	0	0	0	0	0	0	0	0	0	0	0	0	0	0	0	0	0	0	0	0	0	0	0	0	0	0	0	0	0	0	0	0	0	0	0	0	0	0	0	0	0	0	0	0	0	0	0
Pentadecane	0	0	0	0	0	0	0	0	0	0	0	0	0	0	0	0	0	0	0	0	0	0	0	0	0	0	0	0	0	0	0	0	0	0	0	0	0	0	0	0	0	0	0	0	0	0	0	0	0
2,5-Furandione, 3-(1,1-dimethylethyl)-	0	0	0	0	0	0	0	0	0	0	0	0	0	0	0	0	0	0	0	0	0	0	0	0	0	0	0	0	0	0	0	0	0	0.0450862	0	0.0450902	0	0	0	0	0	0	0	0	0	0	0	0	0
Heptanoic acid	0	0.0443913	0.0585846	0.0347408	0.0586183	0.0406223	0.0317742	0.0273066	0.0445621	0.0272561	0.0330363	0.0454983	0.0368075	0.0486138	0.0416518	0	0.015759	0.0186317	0.0477946	0.035727	0.0455918	0.0329853	0.048188	0.051489	0.0415011	0.0408149	0.0432771	0.0640852	0.0484977	0.0604938	0.061607	0.0445046	0.0479782	0.0454009	0.072181	0.0523046	0.0253829	0.0291083	0.0298222	0.0518932	0.0401709	0.0410851	0.0293527	0.0599583	0.0347572	0.0507732	0.0417464	0.0440558	0.038504
2-Propanol, 1-(2-butoxyethoxy)-	0	0	0	0	0	0	0	0	0	0	0	0	0	0	0	0	0	0	0	0	0	0	0	0	0	0	0	0	0	0	0	0	0	0.0391848	0	0	0	0	0	0	0	0	0	0	0	0	0	0	0
Cyclotetradecane	0	0	0	0	0	0	0	0	0	0	0	0	0	0	0	0	0	0	0	0	0	0	0	0	0	0	0	0	0	0	0	0	0	0	0	0	0.0417693	0	0	0	0	0	0	0	0	0	0	0	0
Phthalic acid, butyl 4-octyl ester	0	0	0	0	0	0	0	0	0	0	0	0	0	0	0	0	0	0	0	0	0	0	0	0	0	0	0	0	0	0	0	0	0	0	0	0	0	0	0	0	0	0	0	0	0	0	0	0	0
2-Ethyl-1-dodecanol	0	0	0	0	0	0	0	0	0	0	0	0	0	0	0	0	0	0	0	0	0	0	0	0	0	0	0	0	0	0	0	0	0	0	0	0.0248497	0	0	0	0	0	0	0	0	0	0	0	0	0
Furfural	0	0	0	0	0	0	0	0	0	0	0	0	0	0	0	0	0	0	0	0	0	0	0	0	0	0	0	0	0	0	0	0	0	0	0	0	0	0	0	0	0	0	0	0	0	0	0	0	0
p-Octylacetophenone	0	0	0	0	0	0	0	0	0	0	0	0	0	0	0	0	0	0	0	0	0	0	0	0	0.0195732	0	0	0	0	0	0	0	0	0	0	0	0	0	0	0	0	0	0	0	0	0.0279486	0.0246427	0	0
Phenol, 2,6-bis(1,1-dimethylpropyl)-4-methyl-	0.0350133	0.106368	0.0442685	0.102084	0.151896	0.0384135	0.0526316	0.0745759	0.0347862	0.0657796	0.0248206	0.0602155	0.0707058	0.0689877	0.0695384	0.0529848	0.0513084	0.0441776	0.0960976	0.137728	0.126661	0.0787212	0.0829832	0.0290533	0.0796174	0.0273033	0	0	0	0	0.0505964	0.0546956	0.0603338	0	0.0545674	0	0.0439113	0.0634529	0.0278388	0.0487896	0.0553114	0	0	0	0	0.0803056	0.0852931	0	0.0666372
2,4-Di-tert-butylphenol	0.173828	0.177565	0.1523	0.331374	0	0.374532	0.292891	0.214108	0.263136	0.284365	0.262671	0.258753	0.134075	0.130239	0.156639	0.0915982	0.0857583	0.0851528	0.0922842	0.130225	0.0898249	0.124734	0.170693	0.183197	0.351729	0.355643	0.388314	0.258142	0.499673	0.57284	0.243807	0.277348	0.229461	0.176253	0.165602	0.205411	0.381279	0.440474	0.388893	0.239603	0.251526	0.329728	0.753649	0	0.716866	0.152786	0.199167	0.244002	0.166593
Pentadecanoic acid	0	0	0	0	0	0	0	0	0	0	0	0	0	0	0	0	0	0	0	0	0	0	0	0	0	0	0	0	0	0	0	0	0	0	0	0	0	0	0	0	0	0	0	0.294904	0	0	0	0	0
1-Hexadecanol	0	0	0	0	0	0	0	0	0	0.0698573	0	0	0	0	0	0	0	0	0	0	0	0	0	0	0	0	0	0	0	0	0	0	0	0	0	0	0	0	0	0	0	0	0	0	0	0	0	0	0
1-Dodecanol	0	0	0.038278	0.0709068	0.0916492	0.0735619	0	0	0	0.0567657	0.039632	0.0545402	0	0	0	0.0322963	0.043099	0.0141921	0	0	0.0167572	0	0	0	0	0.0437553	0.0547995	0	0	0	0	0	0	0	0	0.0704409	0.119953	0.140767	0.124672	0.0656735	0.074359	0.0872296	0	0	0	0	0	0	0
Hydrocinnamic acid	0	0	0	0	0	0	0	0	0	0	0	0	0	0	0	0	0	0	0	0	0	0	0	0	0	0	0	0	0	0	0	0	0	0	0	0	0	0	0	0	0	0	0	0	0	0	0	0	0
Benzyl alcohol	0	0	0	0	0	0	0	0	0	0	0	0	0	0	0	0	0	0	0	0	0	0	0	0	0	0	0	0	0	0	0	0	0	0	0	0	0	0	0	0	0	0	0	0	0	0	0	0	0
1-Undecanol	0	0	0	0	0	0	0.0299104	0.0366156	0.0313646	0	0	0	0	0	0	0	0	0.0419214	0	0	0	0	0	0	0	0	0	0	0	0	0	0	0	0	0	0	0	0	0	0	0	0	0.030146	0	0	0	0	0	0.0404898
Phenol	0	0	0	0	0	0	0	0	0	0	0	0	0	0	0	0	0	0	0	0	0	0	0	0	0	0	0	0	0	0	0	0	0	0	0	0	0	0	0	0	0	0	0	0	0	0	0	0	0
Phenol, 4-methyl-	0	0	0	0	0	0	0	0	0	0	0	0	0	0	0	0	0	0	0	0	0	0	0	0	0	0	0	0	0	0	0	0	0	0	0	0	0	0	0	0	0	0	0	0	0	0	0	0	0
Tetradecanoic acid	0	0.0609527	0	0	0	0	0.0314192	0.0322714	0.0221589	0	0.0196714	0.0232782	0.0201113	0	0.0232586	0.0142135	0	0	0.0193212	0.0330475	0.0362319	0.0423173	0	0.0297797	0	0.0279334	0	0	0	0	0	0	0	0	0	0	0	0	0	0	0	0.028873	0	0.128226	0	0.0179802	0	0.0310424	0
Ditetradecyl ether	0	0	0	0	0	0	0	0	0	0	0	0.0239515	0	0	0	0	0	0	0	0	0	0	0	0	0	0	0	0	0	0	0	0	0	0	0	0	0	0	0	0	0	0	0	0	0	0	0	0	0
Phenylethyl Alcohol	0	0	0	0	0	0	0	0	0	0	0	0	0	0	0	0	0	0	0	0	0	0	0	0	0	0	0	0	0	0	0	0	0	0	0	0	0	0	0	0	0	0	0	0	0	0	0	0	0
Benzeneacetaldehyde	0	0	0	0	0	0	0	0	0	0	0	0	0	0	0	0	0	0	0	0	0	0	0	0	0	0	0	0	0	0	0	0	0	0	0	0	0	0	0	0	0	0	0	0	0	0	0	0	0
n-Hexadecanoic acid	0.107692	0.160321	0.210174	0.1044	0.137009	0.0905599	0.197923	0.291684	0.13279	0.184569	0.181671	0.092728	0.190994	0.211476	0.123413	0.0305591	0.0576853	0.0631004	0.237702	0.158271	0.203804	0.188487	0.0891544	0.065935	0.0830022	0.109913	0.0925422	0.0953024	0.118223	0.0683951	0.186132	0.230908	0.269576	0.0704225	0.0680366	0.0624248	0.14887	0.0278762	0	0.087275	0.097558	0.0508548	0	0.0320972	0	0.0633501	0.0729155	0.0737427	0.260371
Phenol, 3-methyl-	0	0	0	0	0	0	0	0	0	0	0	0	0	0	0	0	0	0	0	0	0	0	0	0	0	0	0	0	0	0	0	0	0	0	0	0	0	0	0	0	0	0	0	0	0	0	0	0	0
1-Tetradecanol	0	0	0	0	0	0	0	0	0	0	0	0	0	0	0	0	0	0.0230713	0	0	0	0	0	0	0	0	0	0	0	0	0	0	0	0	0	0	0	0.0674573	0	0	0	0	0	0	0	0	0	0	0
Octanoic acid	0.106808	0.0652211	0.08874	0.0625334	0.0858339	0.0545472	0.0304429	0.046959	0.0773931	0.0439961	0.0421777	0.0648326	0.0837339	0.100451	0.0916103	0.0210044	0.029539	0.0326783	0.0786831	0.058771	0.0786534	0.0900859	0.108456	0.101687	0.0737307	0.0625175	0.0427327	0.0720396	0.0594383	0.0777778	0.0622624	0.0692724	0.0791078	0.105437	0.0973925	0.108216	0	0.0392731	0.0439895	0.0950962	0.0726496	0.0471912	0.045219	0.147778	0.071801	0.118316	0.0859683	0.0653382	0.0751324
Benzyl Alcohol	0	0	0	0	0	0	0	0	0	0	0	0	0	0	0	0	0	0	0	0	0	0	0	0	0	0	0	0	0	0	0	0	0	0	0	0	0	0	0	0	0	0	0	0	0	0	0	0	0
Formic acid	0	0	0	0	0	0	0	0	0	0	0	0	0	0	0	0	0	0	0	0	0	0	0	0	0	0	0	0	0	0	0	0	0	0	0	0	0	0	0	0	0	0	0	0	0	0	0	0	0
1-Decanol	0	0	0	0	0	0	0	0	0	0	0	0	0	0	0	0	0	0	0.0174145	0	0	0	0	0	0	0	0	0	0	0	0	0	0	0	0	0	0	0	0	0	0	0	0.030146	0	0	0	0	0	0
Hexadecanoic acid	0	0	0	0	0	0	0	0	0	0	0	0	0	0	0	0	0	0	0	0	0	0	0	0	0	0	0	0	0	0	0	0	0	0	0	0	0	0	0	0	0	0	0	0	0	0	0	0	0
Eicosanoic acid	0	0	0	0	0	0	0	0	0	0	0	0	0	0	0	0	0	0	0	0	0	0	0	0	0	0	0	0	0	0	0	0	0	0	0	0	0	0	0.0800453	0	0	0	0	0	0	0	0	0	0
Benzoic acid	0	0	0	0	0	0	0	0	0	0	0	0	0	0	0	0	0	0	0	0	0	0	0	0	0	0	0	0	0	0	0	0	0	0	0	0	0	0	0	0	0	0	0	0	0	0	0	0	0
Hexanoic acid, 2-ethyl-	0	0	0	0	0	0	0	0	0	0	0	0	0	0	0	0	0	0	0	0	0	0	0	0	0	0	0	0	0	0	0	0	0	0	0	0	0	0	0	0	0	0	0	0	0	0	0	0	0
Pentadecanal-	0	0	0	0	0	0	0	0	0	0	0.0538648	0	0	0	0	0.0852811	0.0769625	0.0705968	0	0	0.00969203	0	0	0	0	0	0	0	0	0.0548148	0	0	0	0	0.0469694	0	0	0	0	0	0	0	0	0	0	0	0	0	0
Phenol, 2,6-bis(1,1-dimethylethyl)-	0	0	0	0	0	0	0	0	0	0	0	0	0	0	0	0	0	0	0	0	0	0	0	0	0	0	0	0.247636	0	0	0	0	0	0	0	0	0	0	0	0	0	0	0	0	0	0	0	0	0
n-Pentadecanol	0	0	0	0	0	0	0	0	0	0	0.0595927	0.0683917	0	0	0	0	0	0	0	0	0	0	0	0	0	0	0	0	0	0	0	0	0	0	0	0	0	0	0	0	0	0	0	0	0	0	0	0	0
Benzeneacetic acid	0	0	0	0	0	0	0	0	0	0	0	0	0	0	0	0	0	0	0	0	0	0	0	0	0	0	0	0	0	0	0	0	0	0	0	0	0	0	0	0	0	0	0	0	0	0	0	0	0
Propanoic acid, 2-methyl-	0	0	0	0	0	0	0	0	0	0	0	0	0	0	0	0	0	0	0	0	0	0	0	0	0	0	0	0	0	0	0	0	0	0	0	0	0	0	0	0	0	0	0	0	0	0	0	0	0
Propanoic acid	0	0	0	0	0	0	0	0	0	0	0	0	0	0	0	0	0	0	0	0	0	0	0	0	0	0	0	0	0	0	0	0	0	0	0	0	0	0	0	0	0	0	0	0	0	0	0	0	0
Acetic acid	0	0	0	0	0	0	0	0	0	0	0	0	0	0	0	0	0	0	0	0	0	0	0	0	0	0	0	0	0	0	0	0	0	0	0	0.0228457	0	0	0	0	0	0	0.0437645	0.102157	0.0692856	0	0	0	0
Phenol, 2,6-bis(1,1-dimethylethyl)-4-ethyl-	0	0	0	0	0	0	0	0	0	0	0	0	0	0	0	0	0	0	0	0	0	0	0	0	0	0	0	0	0	0	0	0	0	0	0	0	0	0	0	0	0	0	0	0	0	0	0	0	0
Pentanoic acid	0	0	0	0	0	0	0	0	0	0	0	0	0	0	0	0	0	0	0	0	0	0	0	0	0	0	0	0	0	0	0	0	0	0	0	0	0	0	0	0	0	0	0	0	0	0	0	0	0
Nonanoic acid	0.180371	0.121735	0.13707	0.0894352	0.120493	0.0810525	0.151771	0.148945	0.194705	0.0905677	0.053402	0.106772	0.27068	0.268214	0.282426	0.0187934	0.0472037	0.0527656	0.129656	0.143623	0.147947	0.283655	0.291492	0.288919	0.145548	0.116914	0.121575	0.065436	0.0729915	0	0.137633	0.12371	0.142009	0.226611	0.371266	0.233467	0.0625469	0.0728477	0.105547	0.202359	0.190476	0.189288	0.0487889	0.188999	0.0772889	0.303708	0.266682	0.307713	0.208517
n-Decanoic acid	0.0274094	0	0	0	0	0	0	0	0	0	0	0	0.0198583	0.0162476	0.0231399	0	0	0	0.0180501	0.0207217	0.0203804	0.0231914	0.0221901	0.0238883	0.019426	0	0	0	0	0	0.0340805	0.0325077	0.0221438	0	0	0	0	0	0	0	0	0	0	0	0	0.0245947	0.0362327	0.038498	0
Benzenepropanoic acid	0	0	0	0	0	0	0	0	0	0	0	0	0	0	0	0	0	0	0	0	0	0	0	0	0	0	0	0	0	0	0	0	0	0	0	0	0	0	0	0	0	0	0	0	0	0	0	0	0
p-Cresol	0	0	0	0	0	0	0	0	0	0	0	0	0	0	0	0	0	0	0	0	0	0	0	0	0	0	0	0	0	0	0	0	0	0	0	0	0	0	0	0	0	0	0	0	0	0	0	0	0
n-Tridecan-1-ol	0	0	0	0	0	0	0	0	0	0	0.0344249	0	0	0	0	0.0210044	0.0302719	0	0.0545316	0.0469811	0.00872585	0	0	0	0	0.0232428	0.0240428	0	0	0	0	0	0	0	0	0	0.055264	0.0170953	0.0528441	0	0.040293	0.0613224	0	0	0	0	0	0	0
Ethanol, 2-butoxyethoxy-	0.0827586	0.0682943	0.0737131	0	0.153989	0.0929607	0.0798793	0.0523376	0.0791853	0.0379869	0.0477899	0.0468449	0.0756388	0.0560928	0.084965	0	0.0459576	0.0467977	0.0589806	0.0932476	0.0575181	0.0476762	0.0698529	0.0796546	0.0504783	0.0609073	0.0707676	0	0	0	0	0	0	0.0936344	0	0	0.0445539	0.0468197	0.0598569	0.0913718	0.0807082	0.0720516	0	0	0	0.0595305	0.0786542	0.0833672	0.059466
Benzaldehyde	0	0	0	0	0	0	0	0	0	0	0	0	0	0	0	0	0	0	0	0	0	0	0	0	0	0	0	0	0	0	0	0	0	0	0	0	0	0	0	0	0	0	0	0	0	0	0	0	0
Dodecanoic acid	0	0.020659	0	0	0	0	0	0	0	0	0	0	0.0149254	0	0	0	0	0	0	0.0232226	0.0170592	0	0	0	0.0153054	0	0	0	0	0	0	0	0	0	0	0	0	0	0	0	0	0	0	0	0	0	0	0.0178935	0
Heptadecane	0	0	0	0	0	0	0	0	0	0	0	0	0	0	0	0	0	0	0	0	0	0	0	0	0	0	0	0	0	0	0	0	0	0	0	0	0	0	0	0	0	0	0	0	0	0	0	0	0
Hexadecanal	0	0	0	0	0	0	0	0	0	0	0	0	0	0	0	0.0476943	0	0	0	0	0	0	0	0	0	0	0	0	0	0	0	0	0	0	0	0	0	0	0	0	0	0	0	0	0	0	0	0	0
Dodecanal	0	0	0	0.0716195	0	0	0	0	0	0	0	0	0	0	0	0	0	0	0	0	0	0	0	0	0	0	0	0	0	0	0	0	0	0	0	0	0	0	0	0	0	0	0	0	0	0	0	0	0
3,5-di-tert-Butyl-4-hydroxybenzaldehyde	0.0827586	0.0725627	0.056757	0.0518439	0.0644336	0.0500336	0.0490814	0.0333058	0.0451324	0.0295096	0.0325156	0.0234706	0.0290918	0.0324952	0.0411772	0.0184776	0.0197904	0.0169578	0.0465235	0.0591283	0.0416667	0.0292895	0.0450368	0.0535873	0.0389993	0.0421451	0.047632	0	0.0385369	0	0.0547909	0.0621775	0.0502246	0.0406011	0	0.0355711	0.023348	0	0.028618	0.0306642	0.0347985	0.0380321	0	0	0	0.026458	0.039946	0.0481225	0.0280229
Tetradecanal	0	0	0	0	0	0	0	0	0	0.0379869	0.0395163	0.0345325	0	0	0	0.536955	0.461042	0.443231	0	0	0	0	0	0	0	0	0	0.0412727	0.0537231	0	0	0	0	0.0400504	0	0.0351703	0	0	0	0	0	0	0	0	0	0	0	0	0
Hexanoic acid	0.20336	0.101929	0.140116	0.0810618	0.136078	0.103717	0.0522766	0.0418908	0.0747862	0.0713596	0.0752141	0.0961908	0.0533772	0.0671825	0.0621811	0.0291377	0.0356227	0.0467249	0.102962	0.0593069	0.0994867	0.0588561	0.0719538	0.0928093	0.081089	0.0889107	0.114317	0.156086	0.108916	0.165679	0.169092	0.104876	0.0991656	0.0818318	0.123985	0.104208	0.053122	0.0548283	0.0578735	0.087275	0.062149	0.054344	0.0159985	0.0369851	0.0208086	0.07425	0.0687521	0.0462248	0.0562665
Pentanoic acid, 4-methyl-	0	0	0	0	0	0	0	0	0	0	0	0	0	0	0	0	0	0	0	0	0	0	0	0	0	0	0	0	0	0	0	0	0	0	0	0	0	0	0	0	0	0	0	0	0	0	0	0	0
1-Hexadecanol, 2-methyl-	0	0	0	0	0	0	0	0	0	0	0	0	0	0	0	0	0	0	0	0	0	0	0	0	0	0	0	0	0	0	0	0	0	0.0354867	0	0	0	0	0	0	0	0	0	0	0	0	0	0	0
Butanoic acid	0	0	0	0	0	0	0	0	0	0	0	0	0	0	0	0	0	0	0	0	0	0	0	0	0	0	0	0	0	0	0	0	0	0	0	0	0	0	0	0	0	0	0.00293527	0.00889599	0.00919235	0	0	0	0
[truncated: 5 more columns]
